# Supplementary material for: Identification of a novel variant of LMP-1 of EBV in patients with endemic Burkitt lymphoma in western Kenya
Source: Infect Agent Cancer. 2013 Sep 9;8:34. doi: 10.1186/1750-9378-8-34 (PMC3847075; doi:10.1186/1750-9378-8-34)
Supplement: Additional file 1: Table S1 — Amino acid sequences of patients excluded from study with non-BL tumors. [file 1750-9378-8-34-S1.xlsx]

## Sheet: Sheet1
ID Number	Pathological Diagnosis	LMP-1 Variant	311	312	313	314	315	316	317	318	319	320	321	322	323	324	325	326	327	328	329	330	331	332	333	334	335	336	337	338	339	340	341	342	343	344	345	346	347	348	349	350	351	352	353	354	355	356	357
			t cell epitope
				CTAR 3 aa275-330								Jak 3 motif																															CTAR 2
		-	S	D	S	A	G	N	D	G	G	P	P	Q	L	T	E	E	V	E	N	K	G	G	D	Q	G	P	P	L	M	T	D	G	G	G	G	H	S	H	D	S	G	H	G	G	G	D	P
BL16	Nephroblastoma	K								K				E												R				S														R
BL39	Ewing's Sarcoma	B'												E												R				S														R
[truncated: 29 more columns]
